# Supplementary material for: Shape matters: the pitfalls of analyzing mesophyll anatomy
Source: New Phytol. 2019 Dec 28;225(6):2239–42. doi: 10.1111/nph.16360 (PMC7160601; doi:10.1111/nph.16360)
Supplement: Supplementary file 1 — Dataset S1 Volume and surface area measured in three‐dimensions (3D) and computed from the different estimation methods for each cell and geometrical object presented in Fig. 1. [file NPH-225-2239-s001.xlsx]

## Sheet: raw data for Fig 1
Supporting Information Dataset S1
Théroux-Rancourt, Voggeneder, Tholen. Shape matters: the pitfalls of analyzing mesophyll anatomy. New Phytologist
Volume and surface area for each cell and geometrical object presented in Figure 1
		Volume (µm3)
Species	Cell type	3D	Cruz-Orive & Howard	Sun & Liu	Li et al.	Sack et al.	Pyankov et al.	Ivanova & Pyankov
Capsule	Mathematical object	142915	132538	70770.9	69077	80022	51644.6
Sphere	Mathematical object	2.21974e+06	2.26542e+06	1.47197e+06	1.46689e+06	1.71503e+06	1.09401e+06
Diplotaxis tenuifolia	Palisade	44540.3	42279.6	39668.3	28740.6	39668.3	37980.4	56387.4
Glycine max	Palisade	2498.15	2705.61	2419.58	1822.35	2419.58	1968.24	2745.08
Hedera helix	Palisade	32701.3	31749.6	27788.7	20566.5	27788.7	23849.6	41068.8
Nicotiana tabacum	Palisade	46101	46293.5	45489.7	34010	45489.7	37179.8	59034.6
Populus maximowiczi x P. nigra	Palisade	20116.7	20340	24335.8	18572.8	24335.8	19185.4	24272
Quercus robur	Palisade	1517.1	1585.96	1890.16	1489.74	1890.16	1417.83	2029
Crassula ovata	Spongy	2.24356e+06	2.17397e+06	1.83202e+06	754298	1.32698e+06	632744	3.43548e+06
Glycine max	Spongy	5558.48	5713.57	11290.6	3935.03	6801.62	3358.99	5665.68
Hedera helix	Spongy	30080.3	29124.9	22635.1	12163.3	17427.1	10234.2	27401.3
Nicotiana tabacum	Spongy	44673.5	43754.9	31712.7	18923.6	29368.1	16137	48575.9
Populus maximowiczi x P. nigra	Spongy	9045.66	8602.58	14819.6	2818.22	8658.51	2759.19	8929.77
Populus maximowiczi x P. nigra	Spongy	29909.8	31253.5	115724	15605.9	60072.2	16634.4	30580.2
Quercus robur	Spongy	2237.59	2114.24	575.987	469.964	573.869	371.581	2020.68
Vitis vinifera	Spongy	6165.38	6219.56	4592.55	2550.08	3566.47	2088.26	5416.98
		Surface area (µm2)
Species	Cell type	3D	Cruz-Orive & Howard	Sun & Liu	Li et al.	Sack et al.	Pyankov et al.	Ivanova & Pyankov
Capsule	Mathematical object	13940.4	13363.3	8273.96	8141.28	8980.02	12212.1
Sphere	Mathematical object	83141.3	76928.2	62576.4	62432.1	69287.8	93648.2
Diplotaxis tenuifolia	Palisade	8443.14	6687.77	7349.06	4536.68	7349.06	8183.22	9801.79
Glycine max	Palisade	1097.02	1081.62	1029.52	721.486	1029.52	1206.77	1252.71
Hedera helix	Palisade	6336.86	5091.35	5435.26	3629.23	5435.26	6244.34	7613.03
Nicotiana tabacum	Palisade	8021.61	6849.24	7277.33	5075.76	7277.33	8583.03	9206.28
Populus maximowiczi x P. nigra	Palisade	4559.98	3921.9	4685.91	3391.57	4685.91	5574.53	5190.84
Quercus robur	Palisade	810.725	685.389	810.993	630.681	810.993	1005.09	969.956
Crassula ovata	Spongy	93145.9	84209.5	72360.6	40046.9	58337.9	61319.5	117712
Glycine max	Spongy	1683.21	1692.71	2432.7	1204.75	1735.86	1853.9	1670.72
Hedera helix	Spongy	5643.46	4556.64	3853.97	2554.86	3239.56	3977.69	5153.07
Nicotiana tabacum	Spongy	8229.12	7150.14	4840.14	3434.14	4603.27	5276.93	7762.71
Populus maximowiczi x P. nigra	Spongy	3101.66	2626.05	2875.25	962.622	2023.92	1548.85	3040.95
Populus maximowiczi x P. nigra	Spongy	6130.46	6107.48	11484.2	3020.03	7417.65	5025.06	6008.53
Quercus robur	Spongy	1000.48	978.765	334.263	292.292	333.518	441.773	967.841
Vitis vinifera	Spongy	2173.12	2055.46	1336.14	902.652	1128.87	1396.36	1806.09
Notes
Individual cell shapes are available online on figshare.com at doi:10.6084/m9.figshare.11282066
3D data analyzed in ImageJ using the BoneJ plugin (Doube et al., 2010).
Estimations of surface and volume using the method of Cruz-Orive & Howard (1995) made use of a modified Grid Cycloid Arc plugin ((c) E. Kischell & T.E. Andersen) for ImageJ: https://imagej.nih.gov/ij/plugins/grid-cycloid-arc.html
References
Cruz-Orive LM, Howard CV. 1995. Estimation of individual feature surface area with the vertical spatial grid. Journal of Microscopy 178: 146–151.
Doube M, Kłosowski MM, Arganda-Carreras I, Cordelieres FP, Dougherty RP, Jackson JS, Schmid B, Hutchinson JR, Shefelbine SJ. 2010. BoneJ: free and extensible bone image analysis in ImageJ. Bone 47: 1076–1079.
Ivanova LA, P’yankov VI. 2002. Structural adaptation of the leaf mesophyll to shading. Russian Journal of Plant Physiology 49: 419–431.
Li Y, Ren B, Ding L, Shen Q, Peng S, Guo S. 2013. Does chloroplast size influence photosynthetic nitrogen use efficiency? PLoS ONE 8: e62036.
Pyankov VI, Kondratchuk AV, Shipley B. 1999. Leaf structure and specific leaf mass: the alpine desert plants of the Eastern Pamirs, Tadjikistan. New Phytologist 143: 131–142.
Sack L, Chatelet DS, Scoffoni C. 2013. Estimating the mesophyll surface area per leaf area from leaf cell and tissue dimensions measured from transverse cross‐sections. [WWW document] URL http://prometheuswiki.publish.csiro.au/tiki-index.php?page=Estimating+the+mesophyll+surface+area+per+leaf+area+from+leaf+cell+and+tissue+dimensions+measured+from+transverse+cross-sections
Sun J, Liu D. 2003. Geometric models for calculating cell biovolume and surface area for phytoplankton. Journal of Plankton Research 25: 1331–1346.
